# Supplementary material for: Computer-assisted analysis of polysomnographic recordings improves inter-scorer associated agreement and scoring times
Source: PLoS One. 2022 Sep 29;17(9):e0275530. doi: 10.1371/journal.pone.0275530 (PMC9522290; doi:10.1371/journal.pone.0275530)
Supplement: S1 Dataset — (ZIP) [file pone.0275530.s005.zip]

Archive with 488 entries (480 files):
- EEG arousals/manual/
- EEG arousals/manual/SN1_EEG arousals_manual_scorer1.edf
- EEG arousals/manual/SN1_EEG arousals_manual_scorer10.edf
- EEG arousals/manual/SN1_EEG arousals_manual_scorer11.edf
- EEG arousals/manual/SN1_EEG arousals_manual_scorer12.edf
- EEG arousals/manual/SN1_EEG arousals_manual_scorer2.edf
- EEG arousals/manual/SN1_EEG arousals_manual_scorer3.edf
- EEG arousals/manual/SN1_EEG arousals_manual_scorer4.edf
- EEG arousals/manual/SN1_EEG arousals_manual_scorer5.edf
- EEG arousals/manual/SN1_EEG arousals_manual_scorer6.edf
- EEG arousals/manual/SN1_EEG arousals_manual_scorer7.edf
- EEG arousals/manual/SN1_EEG arousals_manual_scorer8.edf
- EEG arousals/manual/SN1_EEG arousals_manual_scorer9.edf
- EEG arousals/manual/SN2_EEG arousals_manual_scorer1.edf
- EEG arousals/manual/SN2_EEG arousals_manual_scorer10.edf
- EEG arousals/manual/SN2_EEG arousals_manual_scorer11.edf
- EEG arousals/manual/SN2_EEG arousals_manual_scorer12.edf
- EEG arousals/manual/SN2_EEG arousals_manual_scorer2.edf
- EEG arousals/manual/SN2_EEG arousals_manual_scorer3.edf
- EEG arousals/manual/SN2_EEG arousals_manual_scorer4.edf
- EEG arousals/manual/SN2_EEG arousals_manual_scorer5.edf
- EEG arousals/manual/SN2_EEG arousals_manual_scorer6.edf
- EEG arousals/manual/SN2_EEG arousals_manual_scorer7.edf
- EEG arousals/manual/SN2_EEG arousals_manual_scorer8.edf
- EEG arousals/manual/SN2_EEG arousals_manual_scorer9.edf
- EEG arousals/manual/SN3_EEG arousals_manual_scorer1.edf
- EEG arousals/manual/SN3_EEG arousals_manual_scorer10.edf
- EEG arousals/manual/SN3_EEG arousals_manual_scorer11.edf
- EEG arousals/manual/SN3_EEG arousals_manual_scorer12.edf
- EEG arousals/manual/SN3_EEG arousals_manual_scorer2.edf
- EEG arousals/manual/SN3_EEG arousals_manual_scorer3.edf
- EEG arousals/manual/SN3_EEG arousals_manual_scorer4.edf
- EEG arousals/manual/SN3_EEG arousals_manual_scorer5.edf
- EEG arousals/manual/SN3_EEG arousals_manual_scorer6.edf
- EEG arousals/manual/SN3_EEG arousals_manual_scorer7.edf
- EEG arousals/manual/SN3_EEG arousals_manual_scorer8.edf
- EEG arousals/manual/SN3_EEG arousals_manual_scorer9.edf
- EEG arousals/manual/SN4_EEG arousals_manual_scorer1.edf
- EEG arousals/manual/SN4_EEG arousals_manual_scorer10.edf
- EEG arousals/manual/SN4_EEG arousals_manual_scorer11.edf
- EEG arousals/manual/SN4_EEG arousals_manual_scorer12.edf
- EEG arousals/manual/SN4_EEG arousals_manual_scorer2.edf
- EEG arousals/manual/SN4_EEG arousals_manual_scorer3.edf
- EEG arousals/manual/SN4_EEG arousals_manual_scorer4.edf
- EEG arousals/manual/SN4_EEG arousals_manual_scorer5.edf
- EEG arousals/manual/SN4_EEG arousals_manual_scorer6.edf
- EEG arousals/manual/SN4_EEG arousals_manual_scorer7.edf
- EEG arousals/manual/SN4_EEG arousals_manual_scorer8.edf
- EEG arousals/manual/SN4_EEG arousals_manual_scorer9.edf
- EEG arousals/manual/SN5_EEG arousals_manual_scorer1.edf
- EEG arousals/manual/SN5_EEG arousals_manual_scorer10.edf
- EEG arousals/manual/SN5_EEG arousals_manual_scorer11.edf
- EEG arousals/manual/SN5_EEG arousals_manual_scorer12.edf
- EEG arousals/manual/SN5_EEG arousals_manual_scorer2.edf
- EEG arousals/manual/SN5_EEG arousals_manual_scorer3.edf
- EEG arousals/manual/SN5_EEG arousals_manual_scorer4.edf
- EEG arousals/manual/SN5_EEG arousals_manual_scorer5.edf
- EEG arousals/manual/SN5_EEG arousals_manual_scorer6.edf
- EEG arousals/manual/SN5_EEG arousals_manual_scorer7.edf
- EEG arousals/manual/SN5_EEG arousals_manual_scorer8.edf
- EEG arousals/manual/SN5_EEG arousals_manual_scorer9.edf
- EEG arousals/semiauto/
- EEG arousals/semiauto/SN1_EEG arousals_semiauto_scorer1.edf
- EEG arousals/semiauto/SN1_EEG arousals_semiauto_scorer10.edf
- EEG arousals/semiauto/SN1_EEG arousals_semiauto_scorer11.edf
- EEG arousals/semiauto/SN1_EEG arousals_semiauto_scorer12.edf
- EEG arousals/semiauto/SN1_EEG arousals_semiauto_scorer2.edf
- EEG arousals/semiauto/SN1_EEG arousals_semiauto_scorer3.edf
- EEG arousals/semiauto/SN1_EEG arousals_semiauto_scorer4.edf
- EEG arousals/semiauto/SN1_EEG arousals_semiauto_scorer5.edf
- EEG arousals/semiauto/SN1_EEG arousals_semiauto_scorer6.edf
- EEG arousals/semiauto/SN1_EEG arousals_semiauto_scorer7.edf
- EEG arousals/semiauto/SN1_EEG arousals_semiauto_scorer8.edf
- EEG arousals/semiauto/SN1_EEG arousals_semiauto_scorer9.edf
- EEG arousals/semiauto/SN2_EEG arousals_semiauto_scorer1.edf
- EEG arousals/semiauto/SN2_EEG arousals_semiauto_scorer10.edf
- EEG arousals/semiauto/SN2_EEG arousals_semiauto_scorer11.edf
- EEG arousals/semiauto/SN2_EEG arousals_semiauto_scorer12.edf
- EEG arousals/semiauto/SN2_EEG arousals_semiauto_scorer2.edf
- EEG arousals/semiauto/SN2_EEG arousals_semiauto_scorer3.edf
- EEG arousals/semiauto/SN2_EEG arousals_semiauto_scorer4.edf
- EEG arousals/semiauto/SN2_EEG arousals_semiauto_scorer5.edf
- EEG arousals/semiauto/SN2_EEG arousals_semiauto_scorer6.edf
- EEG arousals/semiauto/SN2_EEG arousals_semiauto_scorer7.edf
- EEG arousals/semiauto/SN2_EEG arousals_semiauto_scorer8.edf
- EEG arousals/semiauto/SN2_EEG arousals_semiauto_scorer9.edf
- EEG arousals/semiauto/SN3_EEG arousals_semiauto_scorer1.edf
- EEG arousals/semiauto/SN3_EEG arousals_semiauto_scorer10.edf
- EEG arousals/semiauto/SN3_EEG arousals_semiauto_scorer11.edf
- EEG arousals/semiauto/SN3_EEG arousals_semiauto_scorer12.edf
- EEG arousals/semiauto/SN3_EEG arousals_semiauto_scorer2.edf
- EEG arousals/semiauto/SN3_EEG arousals_semiauto_scorer3.edf
- EEG arousals/semiauto/SN3_EEG arousals_semiauto_scorer4.edf
- EEG arousals/semiauto/SN3_EEG arousals_semiauto_scorer5.edf
- EEG arousals/semiauto/SN3_EEG arousals_semiauto_scorer6.edf
- EEG arousals/semiauto/SN3_EEG arousals_semiauto_scorer7.edf
- EEG arousals/semiauto/SN3_EEG arousals_semiauto_scorer8.edf
- EEG arousals/semiauto/SN3_EEG arousals_semiauto_scorer9.edf
- EEG arousals/semiauto/SN4_EEG arousals_semiauto_scorer1.edf
- EEG arousals/semiauto/SN4_EEG arousals_semiauto_scorer10.edf
- EEG arousals/semiauto/SN4_EEG arousals_semiauto_scorer11.edf
- EEG arousals/semiauto/SN4_EEG arousals_semiauto_scorer12.edf
- EEG arousals/semiauto/SN4_EEG arousals_semiauto_scorer2.edf
- EEG arousals/semiauto/SN4_EEG arousals_semiauto_scorer3.edf
- EEG arousals/semiauto/SN4_EEG arousals_semiauto_scorer4.edf
- EEG arousals/semiauto/SN4_EEG arousals_semiauto_scorer5.edf
- EEG arousals/semiauto/SN4_EEG arousals_semiauto_scorer6.edf
- EEG arousals/semiauto/SN4_EEG arousals_semiauto_scorer7.edf
- EEG arousals/semiauto/SN4_EEG arousals_semiauto_scorer8.edf
- EEG arousals/semiauto/SN4_EEG arousals_semiauto_scorer9.edf
- EEG arousals/semiauto/SN5_EEG arousals_semiauto_scorer1.edf
- EEG arousals/semiauto/SN5_EEG arousals_semiauto_scorer10.edf
- EEG arousals/semiauto/SN5_EEG arousals_semiauto_scorer11.edf
- EEG arousals/semiauto/SN5_EEG arousals_semiauto_scorer12.edf
- EEG arousals/semiauto/SN5_EEG arousals_semiauto_scorer2.edf
- EEG arousals/semiauto/SN5_EEG arousals_semiauto_scorer3.edf
- EEG arousals/semiauto/SN5_EEG arousals_semiauto_scorer4.edf
- EEG arousals/semiauto/SN5_EEG arousals_semiauto_scorer5.edf
- EEG arousals/semiauto/SN5_EEG arousals_semiauto_scorer6.edf
- EEG arousals/semiauto/SN5_EEG arousals_semiauto_scorer7.edf
- EEG arousals/semiauto/SN5_EEG arousals_semiauto_scorer8.edf
- EEG arousals/semiauto/SN5_EEG arousals_semiauto_scorer9.edf
- Limb Movements/manual/
- Limb Movements/manual/SN1_LimbMovements_manual_scorer1.edf
- Limb Movements/manual/SN1_LimbMovements_manual_scorer10.edf
- Limb Movements/manual/SN1_LimbMovements_manual_scorer11.edf
- Limb Movements/manual/SN1_LimbMovements_manual_scorer12.edf
- Limb Movements/manual/SN1_LimbMovements_manual_scorer2.edf
- Limb Movements/manual/SN1_LimbMovements_manual_scorer3.edf
- Limb Movements/manual/SN1_LimbMovements_manual_scorer4.edf
- Limb Movements/manual/SN1_LimbMovements_manual_scorer5.edf
- Limb Movements/manual/SN1_LimbMovements_manual_scorer6.edf
- Limb Movements/manual/SN1_LimbMovements_manual_scorer7.edf
- Limb Movements/manual/SN1_LimbMovements_manual_scorer8.edf
- Limb Movements/manual/SN1_LimbMovements_manual_scorer9.edf
- Limb Movements/manual/SN2_LimbMovements_manual_scorer1.edf
- Limb Movements/manual/SN2_LimbMovements_manual_scorer10.edf
- Limb Movements/manual/SN2_LimbMovements_manual_scorer11.edf
- Limb Movements/manual/SN2_LimbMovements_manual_scorer12.edf
- Limb Movements/manual/SN2_LimbMovements_manual_scorer2.edf
- Limb Movements/manual/SN2_LimbMovements_manual_scorer3.edf
- Limb Movements/manual/SN2_LimbMovements_manual_scorer4.edf
- Limb Movements/manual/SN2_LimbMovements_manual_scorer5.edf
- Limb Movements/manual/SN2_LimbMovements_manual_scorer6.edf
- Limb Movements/manual/SN2_LimbMovements_manual_scorer7.edf
- Limb Movements/manual/SN2_LimbMovements_manual_scorer8.edf
- Limb Movements/manual/SN2_LimbMovements_manual_scorer9.edf
- Limb Movements/manual/SN3_LimbMovements_manual_scorer1.edf
- Limb Movements/manual/SN3_LimbMovements_manual_scorer10.edf
- Limb Movements/manual/SN3_LimbMovements_manual_scorer11.edf
- Limb Movements/manual/SN3_LimbMovements_manual_scorer12.edf
- Limb Movements/manual/SN3_LimbMovements_manual_scorer2.edf
- Limb Movements/manual/SN3_LimbMovements_manual_scorer3.edf
- Limb Movements/manual/SN3_LimbMovements_manual_scorer4.edf
- Limb Movements/manual/SN3_LimbMovements_manual_scorer5.edf
- Limb Movements/manual/SN3_LimbMovements_manual_scorer6.edf
- Limb Movements/manual/SN3_LimbMovements_manual_scorer7.edf
- Limb Movements/manual/SN3_LimbMovements_manual_scorer8.edf
- Limb Movements/manual/SN3_LimbMovements_manual_scorer9.edf
- Limb Movements/manual/SN4_LimbMovements_manual_scorer1.edf
- Limb Movements/manual/SN4_LimbMovements_manual_scorer10.edf
- Limb Movements/manual/SN4_LimbMovements_manual_scorer11.edf
- Limb Movements/manual/SN4_LimbMovements_manual_scorer12.edf
- Limb Movements/manual/SN4_LimbMovements_manual_scorer2.edf
- Limb Movements/manual/SN4_LimbMovements_manual_scorer3.edf
- Limb Movements/manual/SN4_LimbMovements_manual_scorer4.edf
- Limb Movements/manual/SN4_LimbMovements_manual_scorer5.edf
- Limb Movements/manual/SN4_LimbMovements_manual_scorer6.edf
- Limb Movements/manual/SN4_LimbMovements_manual_scorer7.edf
- Limb Movements/manual/SN4_LimbMovements_manual_scorer8.edf
- Limb Movements/manual/SN4_LimbMovements_manual_scorer9.edf
- Limb Movements/manual/SN5_LimbMovements_manual_scorer1.edf
- Limb Movements/manual/SN5_LimbMovements_manual_scorer10.edf
- Limb Movements/manual/SN5_LimbMovements_manual_scorer11.edf
- Limb Movements/manual/SN5_LimbMovements_manual_scorer12.edf
- Limb Movements/manual/SN5_LimbMovements_manual_scorer2.edf
- Limb Movements/manual/SN5_LimbMovements_manual_scorer3.edf
- Limb Movements/manual/SN5_LimbMovements_manual_scorer4.edf
- Limb Movements/manual/SN5_LimbMovements_manual_scorer5.edf
- Limb Movements/manual/SN5_LimbMovements_manual_scorer6.edf
- Limb Movements/manual/SN5_LimbMovements_manual_scorer7.edf
- Limb Movements/manual/SN5_LimbMovements_manual_scorer8.edf
- Limb Movements/manual/SN5_LimbMovements_manual_scorer9.edf
- Limb Movements/semiauto/
- Limb Movements/semiauto/SN1_LimbMovements_semiauto_scorer1.edf
- Limb Movements/semiauto/SN1_LimbMovements_semiauto_scorer10.edf
- Limb Movements/semiauto/SN1_LimbMovements_semiauto_scorer11.edf
- Limb Movements/semiauto/SN1_LimbMovements_semiauto_scorer12.edf
- Limb Movements/semiauto/SN1_LimbMovements_semiauto_scorer2.edf
- Limb Movements/semiauto/SN1_LimbMovements_semiauto_scorer3.edf
- Limb Movements/semiauto/SN1_LimbMovements_semiauto_scorer4.edf
- Limb Movements/semiauto/SN1_LimbMovements_semiauto_scorer5.edf
- Limb Movements/semiauto/SN1_LimbMovements_semiauto_scorer6.edf
- Limb Movements/semiauto/SN1_LimbMovements_semiauto_scorer7.edf
- Limb Movements/semiauto/SN1_LimbMovements_semiauto_scorer8.edf
- Limb Movements/semiauto/SN1_LimbMovements_semiauto_scorer9.edf
- Limb Movements/semiauto/SN2_LimbMovements_semiauto_scorer1.edf
- Limb Movements/semiauto/SN2_LimbMovements_semiauto_scorer10.edf
- Limb Movements/semiauto/SN2_LimbMovements_semiauto_scorer11.edf
- Limb Movements/semiauto/SN2_LimbMovements_semiauto_scorer12.edf
- Limb Movements/semiauto/SN2_LimbMovements_semiauto_scorer2.edf
- Limb Movements/semiauto/SN2_LimbMovements_semiauto_scorer3.edf
- Limb Movements/semiauto/SN2_LimbMovements_semiauto_scorer4.edf
- Limb Movements/semiauto/SN2_LimbMovements_semiauto_scorer5.edf
- Limb Movements/semiauto/SN2_LimbMovements_semiauto_scorer6.edf
- Limb Movements/semiauto/SN2_LimbMovements_semiauto_scorer7.edf
- Limb Movements/semiauto/SN2_LimbMovements_semiauto_scorer8.edf
- Limb Movements/semiauto/SN2_LimbMovements_semiauto_scorer9.edf
- Limb Movements/semiauto/SN3_LimbMovements_semiauto_scorer1.edf
- Limb Movements/semiauto/SN3_LimbMovements_semiauto_scorer10.edf
- Limb Movements/semiauto/SN3_LimbMovements_semiauto_scorer11.edf
- Limb Movements/semiauto/SN3_LimbMovements_semiauto_scorer12.edf
- Limb Movements/semiauto/SN3_LimbMovements_semiauto_scorer2.edf
- Limb Movements/semiauto/SN3_LimbMovements_semiauto_scorer3.edf
- Limb Movements/semiauto/SN3_LimbMovements_semiauto_scorer4.edf
- Limb Movements/semiauto/SN3_LimbMovements_semiauto_scorer5.edf
- Limb Movements/semiauto/SN3_LimbMovements_semiauto_scorer6.edf
- Limb Movements/semiauto/SN3_LimbMovements_semiauto_scorer7.edf
- Limb Movements/semiauto/SN3_LimbMovements_semiauto_scorer8.edf
- Limb Movements/semiauto/SN3_LimbMovements_semiauto_scorer9.edf
- Limb Movements/semiauto/SN4_LimbMovements_semiauto_scorer1.edf
- Limb Movements/semiauto/SN4_LimbMovements_semiauto_scorer10.edf
- Limb Movements/semiauto/SN4_LimbMovements_semiauto_scorer11.edf
- Limb Movements/semiauto/SN4_LimbMovements_semiauto_scorer12.edf
- Limb Movements/semiauto/SN4_LimbMovements_semiauto_scorer2.edf
- Limb Movements/semiauto/SN4_LimbMovements_semiauto_scorer3.edf
- Limb Movements/semiauto/SN4_LimbMovements_semiauto_scorer4.edf
- Limb Movements/semiauto/SN4_LimbMovements_semiauto_scorer5.edf
- Limb Movements/semiauto/SN4_LimbMovements_semiauto_scorer6.edf
- Limb Movements/semiauto/SN4_LimbMovements_semiauto_scorer7.edf
- Limb Movements/semiauto/SN4_LimbMovements_semiauto_scorer8.edf
- Limb Movements/semiauto/SN4_LimbMovements_semiauto_scorer9.edf
- Limb Movements/semiauto/SN5_LimbMovements_semiauto_scorer1.edf
- Limb Movements/semiauto/SN5_LimbMovements_semiauto_scorer10.edf
- Limb Movements/semiauto/SN5_LimbMovements_semiauto_scorer11.edf
- Limb Movements/semiauto/SN5_LimbMovements_semiauto_scorer12.edf
- Limb Movements/semiauto/SN5_LimbMovements_semiauto_scorer2.edf
- Limb Movements/semiauto/SN5_LimbMovements_semiauto_scorer3.edf
- Limb Movements/semiauto/SN5_LimbMovements_semiauto_scorer4.edf
- Limb Movements/semiauto/SN5_LimbMovements_semiauto_scorer5.edf
- Limb Movements/semiauto/SN5_LimbMovements_semiauto_scorer6.edf
- Limb Movements/semiauto/SN5_LimbMovements_semiauto_scorer7.edf
- Limb Movements/semiauto/SN5_LimbMovements_semiauto_scorer8.edf
- Limb Movements/semiauto/SN5_LimbMovements_semiauto_scorer9.edf
- Resp Events/manual/
- Resp Events/manual/SN1_Respiration_manual_scorer1.edf
- Resp Events/manual/SN1_Respiration_manual_scorer10.edf
- Resp Events/manual/SN1_Respiration_manual_scorer11.edf
- Resp Events/manual/SN1_Respiration_manual_scorer12.edf
- Resp Events/manual/SN1_Respiration_manual_scorer2.edf
- Resp Events/manual/SN1_Respiration_manual_scorer3.edf
- Resp Events/manual/SN1_Respiration_manual_scorer4.edf
- Resp Events/manual/SN1_Respiration_manual_scorer5.edf
- Resp Events/manual/SN1_Respiration_manual_scorer6.edf
- Resp Events/manual/SN1_Respiration_manual_scorer7.edf
- Resp Events/manual/SN1_Respiration_manual_scorer8.edf
- Resp Events/manual/SN1_Respiration_manual_scorer9.edf
- Resp Events/manual/SN2_Respiration_manual_scorer1.edf
- Resp Events/manual/SN2_Respiration_manual_scorer10.edf
- Resp Events/manual/SN2_Respiration_manual_scorer11.edf
- Resp Events/manual/SN2_Respiration_manual_scorer12.edf
- Resp Events/manual/SN2_Respiration_manual_scorer2.edf
- Resp Events/manual/SN2_Respiration_manual_scorer3.edf
- Resp Events/manual/SN2_Respiration_manual_scorer4.edf
- Resp Events/manual/SN2_Respiration_manual_scorer5.edf
- Resp Events/manual/SN2_Respiration_manual_scorer6.edf
- Resp Events/manual/SN2_Respiration_manual_scorer7.edf
- Resp Events/manual/SN2_Respiration_manual_scorer8.edf
- Resp Events/manual/SN2_Respiration_manual_scorer9.edf
- Resp Events/manual/SN3_Respiration_manual_scorer1.edf
- Resp Events/manual/SN3_Respiration_manual_scorer10.edf
- Resp Events/manual/SN3_Respiration_manual_scorer11.edf
- Resp Events/manual/SN3_Respiration_manual_scorer12.edf
- Resp Events/manual/SN3_Respiration_manual_scorer2.edf
- Resp Events/manual/SN3_Respiration_manual_scorer3.edf
- Resp Events/manual/SN3_Respiration_manual_scorer4.edf
- Resp Events/manual/SN3_Respiration_manual_scorer5.edf
- Resp Events/manual/SN3_Respiration_manual_scorer6.edf
- Resp Events/manual/SN3_Respiration_manual_scorer7.edf
- Resp Events/manual/SN3_Respiration_manual_scorer8.edf
- Resp Events/manual/SN3_Respiration_manual_scorer9.edf
- Resp Events/manual/SN4_Respiration_manual_scorer1.edf
- Resp Events/manual/SN4_Respiration_manual_scorer10.edf
- Resp Events/manual/SN4_Respiration_manual_scorer11.edf
- Resp Events/manual/SN4_Respiration_manual_scorer12.edf
- Resp Events/manual/SN4_Respiration_manual_scorer2.edf
- Resp Events/manual/SN4_Respiration_manual_scorer3.edf
- Resp Events/manual/SN4_Respiration_manual_scorer4.edf
- Resp Events/manual/SN4_Respiration_manual_scorer5.edf
- Resp Events/manual/SN4_Respiration_manual_scorer6.edf
- Resp Events/manual/SN4_Respiration_manual_scorer7.edf
- Resp Events/manual/SN4_Respiration_manual_scorer8.edf
- Resp Events/manual/SN4_Respiration_manual_scorer9.edf
- Resp Events/manual/SN5_Respiration_manual_scorer1.edf
- Resp Events/manual/SN5_Respiration_manual_scorer10.edf
- Resp Events/manual/SN5_Respiration_manual_scorer11.edf
- Resp Events/manual/SN5_Respiration_manual_scorer12.edf
- Resp Events/manual/SN5_Respiration_manual_scorer2.edf
- Resp Events/manual/SN5_Respiration_manual_scorer3.edf
- Resp Events/manual/SN5_Respiration_manual_scorer4.edf
[truncated: 188 more entries]
